# Supplementary material for: Institutional mortality rate and cause of death at health facilities in Ghana between 2014 and 2018
Source: PLoS One. 2021 Sep 8;16(9):e0256515. doi: 10.1371/journal.pone.0256515 (PMC8425528; doi:10.1371/journal.pone.0256515)
Supplement: S1 Data — (XLSX) [file pone.0256515.s003.xlsx]

## Sheet: Region_institutional mortality
Data	Institutional Mortality
	2014	2015	2016	2017	2018
Ahafo	15.2	15.6	15.7	14.4	14.6
Ashanti	12	12	11.8	10.1	10.2
Bono	20.9	31.6	22	20.7	17.8
Bono East	20.7	21.1	21.1	18.9	18.4
Central	22.3	22.1	22.8	25.7	19.1
Eastern	25.5	25.5	24.2	21.5	23.1
Greater Accra	29.7	24.4	28.9	29.9	30.8
North East	24.5	19.6	12.4	11.6	13.8
Northern	16.5	16.3	14	12.9	13.3
Oti	14.9	17.9	15.5	15.2	13.7
Savannah	13.1	13.1	15.6	15.5	10.8
Upper East	25.9	24.1	21.7	26.8	30.4
Upper West	14.4	18.1	19.6	17	15.8
Volta	24.6	27.2	30	30.5	28.7
Western	21.6	19.9	21	22.3	20.5
Western North	13	14.7	14.6	12.8	10.6
Ghana	19.9	20.2	19.8	19.4	18.5

## Sheet: Hospital admission
	REGION	Total Hospital admissions
		2017	2018
	Ahafo	28883	31861
	Ashanti	300215	325327
	Bono	81620	96326
	Bono East	68650	80709
	Central	115760	123997
	Eastern	171653	173730
	Greater Accra	129437	134271
	North East	34535	33310
	Northern	124405	144280
	Oti	32586	33846
	Savannah	20411	31899
	Upper East	83919	84700
	Upper West	71085	75620
	Volta	109850	111558
	Western	105770	106355
	Western North	44985	54234
	Ghana	1523764	1642023

## Sheet: Cause of Death
Period	2017																	2018
Underlying cause of death / Organisation unit	Ahafo	Ashanti	Bono	Bono East	Central	Eastern	Greater Accra	North East	Northern	Oti	Savannah	Upper East	Upper West	Volta	Western	Western North	Ghana	Ahafo	Ashanti	Bono	Bono East	Central	Eastern	Greater Accra	North East	Northern	Oti	Savannah	Upper East	Upper West	Volta	Western	Western North	Ghana
Septicaemia	45	43	71	11	100	141	242		25	21	15	36	27	56	78	17	928	95	223	112	102	187	215	222	25	78	36	18	182	61	180	87	81	1904
Pneumonia	29	50	70	23	78	115	203		34	5	12	36	44	55	66	22	842	40	118	106	101	93	251	186	30	80	23	41	222	64	172	84	54	1665
Anaemias	24	28	53	6	63	81	168	2	24	12	4	42	25	28	72	27	659	19	88	64	45	89	154	111	40	54	23	12	155	43	106	106	70	1179
Other and unspecified endocrine, nutritional and metabolic diseases	23	21	32	2	12	11	32	1	4	4	1	7	9	11	21	8	199	24	49	39	22	31	45	32	8	16	3	2	27	13	41	21	16	389
Other and unspecified diseases of the respiratory system	20	33	46	8	56	91	159		10	10	2	14	16	79	31	7	582	57	195	92	141	127	163	272	3	39	28	4	59	25	187	37	35	1464
Cerebrovascular diseases	18	37	43	7	71	137	370		6	2	2	3	24	98	53	6	877	38	132	111	81	127	431	364	11	28	28	12	94	38	307	64	27	1893
Hypertensive heart diseases	15	79	121	26	120	170	1178	1	4	14	16	29	48	190	197	35	2243	24	185	210	77	180	436	642	1	50	26	16	117	45	196	228	39	2472
Other heart diseases	15	31	67	10	65	102	256		15	9	2	21	17	79	43	5	737	34	209	88	75	89	253	286	7	25	17	7	85	18	186	36	18	1433
Other diseases of the digestive system	15	35	68	20	81	77	257	1	10	15	5	26	34	80	73	16	813	33	137	136	117	86	205	209	4	47	30	12	203	87	137	75	34	1552
Other and unspecified infectious diseases	14	46	70	20	31	101	309		7	7		6	12	61	83	3	770	32	134	114	46	37	240	168	2	14	16	4	35	21	83	59	26	1031
Diabetes mellitus	14	24	48	7	52	43	265		5	7	1	5	6	33	91	12	613	17	96	70	36	60	135	180	2	19	5	5	52	11	38	73	19	818
Other diseases of the nervous system	11	3	14	5	12	14	67		3	2		2	7	15	28	1	184	9	15	19	10	21	38	70	2	5	3	1	11	7	42	25	5	283
Other and unspecified external causes	7	8	13	13	17	25	45		4	6	11	17	27	27	16	4	240	8	25	27	66	23	45	46	6	24	11	18	63	45	42	18	22	489
Other viral hepatitis	5	12	14	10	19	18	33		1	2	3	12	42	4	12	3	190		14	29	32	13	22	27		8	3	11	17	23	3	13		215
Malaria, parasitologically confirmed	5	3	4	11	19	15	31	4	43	9	5	14	15	13	11	3	205		19	14	15	14	21	12	9	76	4	1	28	9	27	5	12	266
Other and unspecified malaria	5	5	12	7	12	11	22		12	3	8	4	8	4	10	1	124	2	18	16	29	15	15	4	10	37	3	15	43	9	12	7	7	242
Protein-energy malnutrition	5	3	6	5	10	6	34		39	2			1	8	7	1	127	1	10	6	18	10	10	23	1	49	1		13		3	5	2	152
Other and unspecified diseases of the genitourinary system	5	11	23	4	34	12	84		2			6	9	16	11	7	224	5	48	23	14	36	41	105	2	8			27	16	38	10	13	386
Symptoms, signs and abnormal clinical and laboratory findings, not elsewhere classified	5	17	23	5	16	31	183		14	5		3	14	41	41	5	403	19	47	41	39	51	73	94	3	30	12	6	78	24	113	22	33	685
Other and unspecified HIV disease	4	43	27	19	19	67	145		1		3	10	27	18	16	5	404	1	87	71	48	32	63	72	1	3			28	27	70	17	8	528
Alcohol use disorders	4	18	9	1	13	15	74			2		7	5	18	14	2	182	1	25	15	11	10	23	28	4		1	4	31		20	6	8	187
Meningitis	4	3	7	2	14	12	22		8	2	1	2	15	7	7	1	107	1	8	16	12	9	28	18	5	5	5	19	28	14	9	3	5	185
Intrauterine hypoxia and birth asphyxia	4	15	20	22	6	30	58		3			9	21	6	18	1	213	3	44	13	69	7	54	71		34	8	2	82	11	34	35	2	469
Chronic lower respiratory diseases	3	3	7	2	7	6	41		1		1	4	5	3	10	1	94	5	12	16	4	11	5	11	1	12	1	3	20	4	9	5	2	121
Other and unspecified perinatal conditions	3	8	18	14	26	28	114	1	7	5	3	4	10	13	17		271	6	19	23	17	26	54	144	1	7	5	1	8	17	29	19	6	382
Other and unspecified diarrhoeal diseases	2	9	9	11	8	17	52		22	2	6	9	11	11	14	1	184	2	24	17	18	20	25	27	5	33		1	24	8	21	16	7	248
Tuberculosis, confirmed bacteriologically or histologically	2	13	13	8	16	29	52		1	7	1	3	18	17	23	1	204	5	32	25	29	21	65	30		6	8	4	37	20	22	20	3	327
Malignant neoplasm of liver and intrahepatic bile ducts	2	6	9	1	10	11	31		1	1	1	2	7	5	9		96	2	18	8	24	9	32	34		2		1	15	6	12	4	1	168
Liver cirrhosis	2	9	4	2	7	10	47		1	1		9	2	1	1		96	3	27	16	8	11	21	14		1	3		23	2	4		6	139
Diseases of the skin and subcutaneous tissue	2	7	17	1	14	12	63		2	3	2	4	8	9	18	1	163		12	20	8	32	25	35	2	5	3		28	10	21	14	5	220
Malignant neoplasm of cervix uteri	1	4	6	1	1	2	15							3	5		38		3	4	2	5	9	29		2			3	1	2	3		63
Other and unspecified malignant neoplasms	1		11		16	7	62					2	4	8	7		118		6	29	3	18	16	90		3		2	1	10	22	14	1	215
Ischaemic heart diseases	1	7	15	1	11	18	65			2		1	1	22	13	4	161	3	18	21	12	30	38	50	1	3	4	2	11	5	30	7	2	237
Other and unspecified diseases of the circulatory system	1	6	12	2	15	8	45		1	1		2		7	7	1	108	1	7	14	7	17	37	33		2	3	1	23	3	23	10	1	182
Glomerular and renal tubulo-interstitial diseases	1	7	9	5	27	23	111		5	1	1	2	9	23	20	2	246	7	13	30	26	37	80	72		7	2	1	22	10	18	8	2	335
Maternal hypertensive disorders	1		2	1	11	1	12					3	1		5		37	1	6	1	4	6	13	2					2		3	6	1	45
Alcohol poisoning	1		1		1	2	3							2	1		11	3	1	2			11	3					3			2		25
Cholera
Typhoid and paratyphoid			2	3	4	1	10		4	1						3	28	1	5	2	1	3	6	1	3	11	1	3	15	2	10	3	3	70
Tuberculosis
Other tuberculosis		1	1	2	8	2	4		1			1			2		22	1	5	3	10	4	10	10		1	1		4	2	4			55
Plague
Leprosy
Tetanus		2	6		2	9	3						2				24	2		1	6	5	7	1		1	5	1	2	1	4	6	2	44
Diphtheria
Whooping cough
Meningococcal infection					1				1								2											1		1		1		3
Infections with a predominantly sexual mode of transmission
Syphilis										1							1
Other and unspecified infections with a predominantly sexual mode of transmission
Acute poliomyelitis
Rabies
Dengue
Yellow fever															1		1
Other viral haemorrhagic fevers																													1					1
Measles
Viral hepatitis
Hepatitis B							1										1							2	1									3
Unspecified viral hepatitis					3		1		1			1	5				11	1		2	4	1	2	1		5	2	1	1	5		1	1	27
Human immunodeficiency virus [HIV] disease
HIV disease with tuberculosis						3	1					2					6		1	3	4		7	1					2					18
Malaria
Leishmaniasis
Trypanosomiasis
Schistosomiasis																															1			1
Malignant neoplasm of lip, oral cavity and pharynx			2				1								1		4		1	1			2	1										5
Malignant neoplasm of Oesophagus				1	1	2	5						1				10		1	1			1	3					1				1	8
Malignant neoplasm of stomach		1	4		4	1	14							1			25		2	1		5	4	9	1	2	1			1	4		1	31
Malignant neoplasm of colon, rectum and anus					3		9		1					2			15		3	1		3	3	11		1			1		2	1	1	27
Malignant neoplasm of pancreas			5		1	1	28						1	2	2		40		1	4		3	2	27						1	2	2		42
Malignant neoplasm of larynx							3										3			1	1													2
Malignant neoplasm of trachea, bronchus and lung							14						4	4			22		1	4		2	2	21			1		1		4	5	1	42
Malignant melanoma of skin			1											1			2							2										2
Malignant neoplasm of breast		1	6		4	8	47						8	9	4		87		7	13	1	11	20	49		4	1		1	5	16	5		133
Malignant neoplasm of other and unspecified parts of uterus		2	1		1		3								2		9		2				4	22		1					7			36
Malignant neoplasm of ovary			1		3	1	6								3		14		2			3	5	18					1	1	2	1		33
Malignant neoplasm of prostate		4	9	2	5	4	29						1	3	13		70		4	12	6	6	22	39					2	3	9	9	2	114
Malignant neoplasm of bladder
Malignant neoplasm of meninges, brain and other parts of central nervous system
Non-Hodgkin lymphoma				1	1	2	7		1			1					13			4	1	3	5	18							2			33
Multiple myeloma and malignant plasma cell neoplasms					2		5								1		8			1	1	2	1	2							1	1		9
Leukaemia			1		2	1	7								1		12		3	2		4	2	12					1		3			27
Benign neoplasms			4		8	1	15		1				2	2	4		37	1	1	8	3	7	6	19		1	1		3	1	10	2	1	64
Other diseases of the blood and blood-forming organs and certain disorders involving the immune mechanism		4	5	2	9	7	29		1		3	1	8	7	5		81	1	8	6	3	5	7	16	1	5	1	7	8	4	18	4	1	95
Drug use disorders		1		1	1		6										9			2			3	4								1		10
Other mental and behavioural disorders		1	1	1	2	1	21					1	1		2		31	2	2	4	1	4		9		1	1			3	6			33
Alzheimer's disease, dementias
Diseases of the eye and adnexa				1													1		1	2				1										4
Diseases of the ear and mastoid process			1		1	1	3						1				7		1				4	1							1	1		8
Acute rheumatic fever and chronic rheumatic heart diseases						1						2					3							2								1		3
Influenza																				2		1												3
Other acute lower respiratory infections					1												1		1					1		4			1		1	1	1	10
Gastric and duodenal ulcer		5	3	3	10	6	22		5	2	1	1	6	5	2	2	73	1	19	14	7	2	14	16	1	6	4		12	10	18	2	2	128
Appendicitis		1	2	1		1	1							1	3		10		4	1	1	2	1	4			2		1	1	4			21
Diseases of the musculoskeletal system and connective tissue		4	3	1	3	7	10					1			5	2	36	2	7	3		3	5	11		1	1	1	9	1	5	1	2	52
Pregnancy with abortive outcome						2	3					1			2		8		2		1	1		1					1			3		9
Obstructed labour			1				2		1								4				1			3						1				5
Maternal haemorrhage		1	4		5	2	8			1			1	1	2		25		5		2	3	11					1				3		25
Maternal sepsis
Other direct obstetric deaths		1	3	3	2	3	24			1			2	1	4	2	46		3	3	4	2	9	12		3		1	3	11	4	2	2	59
Indirect obstetric deaths						1			1			1					3															1		1
Fetus and newborn affected by maternal factors and by complications of pregnancy, labour and delivery																								1										1
Disorders relating to length of gestation and foetal growth
Prematurity		2	7	16	3	13	85		2	1		6	17	1	5		158	3	17	7	41	5	25	36	1	10	2		35	17	25	21	1	246
Low birth weight			1			3							6				10		3		2			2		7			8					22
Other and unspecified disorders relating to length of gestation and fetal growth			3	1			1					1					6		1											1				2
Birth trauma																													1					1
Sepsis and other infectious conditions of the newborn		1	1	2							1						5	3	9	1	13	10	9	23	3	28	4	2	49	8	9	8	6	185
Congenital hydrocephalus and spine bifida							2										2														1	2		3
Congenital malformations of the heart			1	2	2	5	7			1			1		1		20			1	7		7	24		1			4	1	1	2		48
Down syndrome and other chromosomal abnormalities							2					2			1		5				1			1										2
Other and unspecified congenital malformations		1				3	6		1			1					12		1		4	3	2	10		3					1	1	1	26
Road traffic accidents		4	7	4	4	19	4		4	1	2	4	12	9	5	3	82	1	14	3	14	11	23	11		3		2	74	9	22	7	2	196
Other transport accidents																													2					2
Falls				1		7	1						1	1	2		13		1	1	2		3	5		1			4		1		2	20
Accidental drowning and submersion						1	2							1			4		1					1			5		3			1	1	12
Exposure to smoke, fire and flames			1	2	2	3	2									1	11			1	3		3	3		3	1	1	2		1	2		20
Exposure to forces of nature
Accidental poisoning by and exposure to noxious substances
Drug poisoning
Food poisoning
Other and unspecified poisoning		1			2		2						1	2	2		10			2	2	2	4		1				1		1	1		14
Intentional self-harm							1							1			2		1		2			1			1		1					6
Assault		1					1						1				3		1		2	2	1			1	1	1	9					18
Conflict and war
N/A		17					1			1							19
Total	319	703	1 081	343	1 190	1 621	5 409	10	340	172	113	383	611	1 125	1 224	216	14 860	520	2 265	1 775	1 519	1 708	3 634	4 284	198	916	351	248	2 164	797	2 462	1 266	607	24 714
